# Supplementary material for: Dengue virus infection among long-term travelers from the Netherlands: A prospective study, 2008-2011
Source: PLoS One. 2018 Feb 7;13(2):e0192193. doi: 10.1371/journal.pone.0192193 (PMC5802908; doi:10.1371/journal.pone.0192193)
Supplement: S1 Dataset — (XLSX) [file pone.0192193.s002.xlsx]

## Sheet: Blad1
agecat	prev_travel	flavivac_pretravelcat	dengueprev	purpose	travdurationcat	visitedcontinent	DLI	DLIextended	DEETusecat	flavivac_additionalcat	dengue
>=30 yrs	> 3mth	1	no	tourism	>=26 wks	Asia	no	no	50-74%	0	neg
24-29 yrs	> 3mth	>=2	yes	work or education	>=26 wks	Asia	no	no	>=75%	>=2	neg
>=30 yrs	> 3mth	1	no	work or education	>=26 wks	Africa	no	no	>=75%	1	neg
>=30 yrs	> 3mth	1	no	VFR/other	>=26 wks	Africa	yes	no	>=75%	0	neg
>=30 yrs	> 3mth	1	no	tourism	21-25 wks	Latin America	no	no	<25%	0	neg
<24 yrs	> 3mth	>=2	no	work or education	<16 wks	Africa	yes	no	50-74%	0	pos
24-29 yrs	> 3mth	1	no	work or education	16-20 wks	Africa	no	no	<25%	0	neg
>=30 yrs	> 3mth	1	yes	work or education	21-25 wks	Latin America	no	no	50-74%	0	neg
>=30 yrs	> 3mth	>=2	no	work or education	<16 wks	Africa	no	no	<25%	0	neg
>=30 yrs	> 3mth	1	no	VFR/other	<16 wks	Africa	no	no	>=75%	0	neg
>=30 yrs	> 3mth	1	no	tourism	>=26 wks	Asia	no	no	<25%	0	neg
>=30 yrs	> 3mth	1	no	tourism	16-20 wks	Latin America	no	no	<25%	0	neg
>=30 yrs	> 3mth	1	no	tourism	>=26 wks	Latin America	no	no	<25%	0	neg
>=30 yrs	> 3mth	1	no	tourism	21-25 wks	Latin America	yes	no	<25%	1	neg
>=30 yrs	> 3mth	0	no	tourism	<16 wks	Asia	no	no	>=75%	0	neg
>=30 yrs	> 3mth	1	no	tourism	<16 wks	Latin America	no	no	50-74%	1	neg
>=30 yrs	<1 mth	1	no	tourism	<16 wks	Latin America	no	no	<25%	0	neg
>=30 yrs	> 3mth	1	no	VFR/other	21-25 wks	Africa	no	no	>=75%	0	neg
>=30 yrs	> 3mth	1	no	VFR/other	>=26 wks	Asia	no	no	<25%	0	neg
>=30 yrs	<1 mth	1	no	VFR/other	<16 wks	Latin America	no	no	<25%	0	neg
>=30 yrs	> 3mth	0	no	tourism	>=26 wks	Asia	no	no	25-49%	0	neg
>=30 yrs	> 3mth	1	no	work or education	>=26 wks	Africa	no	no	>=75%	1	neg
>=30 yrs	> 3mth	1	no	tourism	<16 wks	Africa	no	no	>=75%	0	neg
>=30 yrs	> 3mth	>=2	no	tourism	>=26 wks	Latin America	no	no	<25%	0	pos
>=30 yrs	> 3mth	>=2	no	tourism	>=26 wks	Asia	yes	no	50-74%	0	neg
>=30 yrs	> 3mth	1	no	tourism	<16 wks	Asia	no	no	>=75%	0	neg
>=30 yrs	> 3mth	1	no	tourism	>=26 wks	Latin America	no	no	25-49%	0	pos
>=30 yrs	> 3mth	1	no	work or education	16-20 wks	Africa	no	no	25-49%	0	neg
24-29 yrs	> 3mth	1	yes	tourism	<16 wks	Asia	yes	no	<25%	0	neg
>=30 yrs	> 3mth	1	no	tourism	>=26 wks	Asia	no	no	<25%	0	pos
>=30 yrs	1-3 mth	0	no	tourism	21-25 wks	Asia	no	no	50-74%	1	neg
>=30 yrs	1-3 mth	0	no	tourism	21-25 wks	Asia	yes	no	50-74%	1	neg
>=30 yrs	> 3mth	1	no	tourism	<16 wks	Asia	no	no	50-74%	0	neg
>=30 yrs	> 3mth	1	no	tourism	>=26 wks	Latin America	no	no	<25%	0	neg
>=30 yrs	> 3mth	0	no	tourism	<16 wks	Asia	yes	no	50-74%	0	neg
>=30 yrs	> 3mth	0	no	tourism	<16 wks	Asia	no	no	>=75%	0	neg
>=30 yrs	> 3mth	0	no	tourism	21-25 wks	Latin America	yes	no	<25%	1	neg
>=30 yrs	> 3mth	>=2	no	tourism	16-20 wks	Asia	no	no	>=75%	0	neg
<24 yrs	> 3mth	1	no	work or education	21-25 wks	Latin America	no	no	>=75%	0	neg
>=30 yrs	> 3mth	1	no	work or education	>=26 wks	Africa	no	no	25-49%	0	neg
24-29 yrs	> 3mth	0	no	work or education	<16 wks	Africa	no	no	>=75%	0	neg
>=30 yrs	> 3mth	0	no	tourism	<16 wks	Asia	no	no	<25%	>=2	neg
>=30 yrs	1-3 mth	1	no	tourism	>=26 wks	Latin America	yes	no	25-49%	0	neg
24-29 yrs	> 3mth	1	no	tourism	21-25 wks	Latin America	no	no	50-74%	0	neg
>=30 yrs	> 3mth	0	yes	tourism	<16 wks	Latin America	no	no	50-74%	0	neg
24-29 yrs	> 3mth	0	no	work or education	<16 wks	Africa	no	no	50-74%	1	neg
>=30 yrs	> 3mth	1	yes	tourism	21-25 wks	Asia	yes	no	<25%	0	neg
<24 yrs	1-3 mth	1	no	tourism	21-25 wks	Latin America	yes	no	<25%	0	neg
>=30 yrs	> 3mth	1	no	tourism	<16 wks	Latin America	no	no	50-74%	0	neg
>=30 yrs	> 3mth	>=2	no	work or education	16-20 wks	Africa	no	no	>=75%	0	neg
<24 yrs	1-3 mth	0	no	tourism	<16 wks	Asia	no	no	50-74%	0	neg
>=30 yrs	> 3mth	>=2	no	work or education	21-25 wks	Latin America	no	no	<25%	0	neg
>=30 yrs	> 3mth	0	no	work or education	21-25 wks	Asia	no	no	25-49%	0	neg
>=30 yrs	> 3mth	1	no	tourism	>=26 wks	Asia	no	no	50-74%	0	neg
24-29 yrs	> 3mth	0	no	tourism	>=26 wks	Latin America	no	no	<25%	1	neg
24-29 yrs	> 3mth	0	no	tourism	<16 wks	Asia	no	no	25-49%	0	neg
>=30 yrs	> 3mth	0	no	tourism	21-25 wks	Asia	no	no	>=75%	0	neg
>=30 yrs	1-3 mth	0	no	tourism	21-25 wks	Asia	no	no	>=75%	0	neg
>=30 yrs	> 3mth	1	no	work or education	<16 wks	Africa	no	no	<25%	0	neg
24-29 yrs	1-3 mth	1	no	tourism	<16 wks	Latin America	no	no	>=75%	0	pos
>=30 yrs	> 3mth	0	no	tourism	<16 wks	Asia	no	no	>=75%	0	neg
24-29 yrs	<1 mth	0	no	tourism	16-20 wks	Asia	no	no	<25%	0	neg
24-29 yrs	> 3mth	0	no	VFR/other	21-25 wks	Latin America	yes	yes	25-49%	1	neg
24-29 yrs	1-3 mth	0	no	tourism	>=26 wks	Asia	yes	no	>=75%	0	neg
>=30 yrs	> 3mth	1	no	tourism	<16 wks	Asia	no	no	>=75%	0	neg
24-29 yrs	<1 mth	1	no	work or education	<16 wks	Latin America	no	no	>=75%	0	neg
>=30 yrs	> 3mth	0	no	work or education	<16 wks	Asia	no	no	25-49%	0	neg
<24 yrs	> 3mth	0	no	tourism	<16 wks	Latin America	no	no	<25%	1	neg
>=30 yrs	<1 mth	1	no	tourism	16-20 wks	Asia	no	no	>=75%	0	neg
24-29 yrs	<1 mth	1	no	tourism	>=26 wks	Africa	yes	no	50-74%	0	neg
<24 yrs	> 3mth	1	yes	tourism	>=26 wks	Latin America	yes	no	>=75%	0	neg
24-29 yrs	> 3mth	>=2	no	tourism	>=26 wks	Asia	no	no	25-49%	0	neg
24-29 yrs	> 3mth	0	no	work or education	>=26 wks	Latin America	yes	no	50-74%	1	neg
<24 yrs	> 3mth	0	no	work or education	16-20 wks	Asia	no	no	50-74%	0	neg
24-29 yrs	<1 mth	1	no	tourism	21-25 wks	Asia	no	no	<25%	0	neg
<24 yrs	> 3mth	0	no	work or education	>=26 wks	Asia	yes	no	<25%	0	neg
24-29 yrs	<1 mth	1	no	work or education	>=26 wks	Africa	yes	no	>=75%	0	neg
<24 yrs	<1 mth	0	no	VFR/other	16-20 wks	Asia	yes	no	>=75%	0	neg
24-29 yrs	<1 mth	1	no	tourism	21-25 wks	Africa	no	no	25-49%	0	neg
<24 yrs	> 3mth	0	no	tourism	<16 wks	Latin America	no	no	25-49%	1	neg
<24 yrs	> 3mth	0	no	tourism	>=26 wks	Asia	no	no	<25%	0	neg
24-29 yrs	> 3mth	1	no	tourism	16-20 wks	Latin America	no	no	25-49%	0	neg
>=30 yrs	> 3mth	1	no	work or education	>=26 wks	Africa	no	no	<25%	0	neg
24-29 yrs	> 3mth	1	no	VFR/other	<16 wks	Africa	yes	no	>=75%	0	neg
24-29 yrs	> 3mth	1	no	work or education	21-25 wks	Latin America	no	no	>=75%	0	neg
24-29 yrs	> 3mth	0	no	work or education	21-25 wks	Latin America	no	no	<25%	1	neg
24-29 yrs	<1 mth	1	no	VFR/other	<16 wks	Latin America	no	no	25-49%	0	neg
>=30 yrs	> 3mth	0	no	tourism	21-25 wks	Asia	no	no	>=75%	0	neg
<24 yrs	> 3mth	1	no	work or education	<16 wks	Latin America	no	no	50-74%	0	neg
24-29 yrs	> 3mth	0	no	work or education	<16 wks	Africa	yes	no	25-49%	1	neg
<24 yrs	1-3 mth	0	no	work or education	16-20 wks	Africa	no	no	<25%	1	pos
>=30 yrs	> 3mth	0	no	tourism	21-25 wks	Latin America	no	no	<25%	1	neg
>=30 yrs	<1 mth	0	no	work or education	<16 wks	Latin America	no	no	<25%	1	neg
<24 yrs	<1 mth	1	no	tourism	21-25 wks	Asia	yes	no	>=75%	>=2	neg
<24 yrs	<1 mth	0	no	tourism	<16 wks	Latin America	no	no	25-49%	1	neg
>=30 yrs	> 3mth	1	no	tourism	>=26 wks	Latin America	no	no	50-74%	0	neg
>=30 yrs	> 3mth	0	no	tourism	21-25 wks	Asia	no	no	>=75%	0	neg
>=30 yrs	> 3mth	0	no	VFR/other	21-25 wks	Asia	yes	no	<25%	0	neg
24-29 yrs	<1 mth	0	no	tourism	21-25 wks	Latin America	yes	yes	<25%	1	pos
24-29 yrs	<1 mth	0	no	tourism	<16 wks	Asia	no	no	25-49%	0	neg
24-29 yrs	<1 mth	1	no	tourism	16-20 wks	Asia	yes	no	>=75%	0	neg
<24 yrs	1-3 mth	0	no	tourism	16-20 wks	Asia	no	no	>=75%	0	neg
24-29 yrs	<1 mth	0	no	tourism	21-25 wks	Asia	no	no	25-49%	0	neg
>=30 yrs	1-3 mth	0	no	VFR/other	21-25 wks	Asia	yes	no	<25%	0	neg
24-29 yrs	1-3 mth	0	no	tourism	21-25 wks	Asia	yes	no	50-74%	0	neg
>=30 yrs	> 3mth	1	no	tourism	16-20 wks	Latin America	no	no	50-74%	0	neg
24-29 yrs	> 3mth	>=2	no	work or education	16-20 wks	Africa	no	no	<25%	0	neg
>=30 yrs	<1 mth	1	no	tourism	>=26 wks	Latin America	no	no	<25%	0	neg
<24 yrs	<1 mth	0	no	work or education	16-20 wks	Africa	yes	no	>=75%	1	neg
24-29 yrs	> 3mth	1	no	work or education	16-20 wks	Latin America	no	no	<25%	0	neg
24-29 yrs	<1 mth	0	no	tourism	16-20 wks	Latin America	no	no	50-74%	1	neg
>=30 yrs	> 3mth	1	no	tourism	21-25 wks	Asia	no	no	50-74%	0	neg
24-29 yrs	> 3mth	1	no	tourism	16-20 wks	Latin America	no	no	50-74%	0	neg
>=30 yrs	> 3mth	0	no	tourism	>=26 wks	Africa	no	no	50-74%	1	neg
<24 yrs	> 3mth	1	no	tourism	16-20 wks	Asia	yes	no	25-49%	0	neg
<24 yrs	1-3 mth	1	no	tourism	16-20 wks	Asia	no	no	>=75%	0	neg
24-29 yrs	1-3 mth	0	no	tourism	16-20 wks	Latin America	no	no	25-49%	1	neg
24-29 yrs	> 3mth	0	no	tourism	16-20 wks	Latin America	no	no	>=75%	1	neg
>=30 yrs	1-3 mth	1	no	tourism	16-20 wks	Asia	no	no	50-74%	0	neg
24-29 yrs	> 3mth	1	no	work or education	21-25 wks	Africa	no	no	<25%	0	neg
24-29 yrs	1-3 mth	0	no	tourism	>=26 wks	Asia	yes	no	>=75%	0	neg
>=30 yrs	1-3 mth	1	no	tourism	21-25 wks	Latin America	no	no	25-49%	1	neg
<24 yrs	<1 mth	0	no	VFR/other	16-20 wks	Latin America	no	no	>=75%	0	neg
>=30 yrs	1-3 mth	0	no	tourism	>=26 wks	Latin America	yes	no	50-74%	1	neg
24-29 yrs	> 3mth	1	no	work or education	>=26 wks	Africa	yes	no	<25%	0	neg
>=30 yrs	> 3mth	1	no	work or education	>=26 wks	Africa	yes	yes	<25%	0	neg
<24 yrs	<1 mth	0	no	work or education	16-20 wks	Latin America	no	no	>=75%	1	neg
<24 yrs	<1 mth	0	no	tourism	21-25 wks	Latin America	no	no	<25%	1	neg
24-29 yrs	1-3 mth	0	no	tourism	>=26 wks	Latin America	no	no	<25%	1	neg
24-29 yrs	1-3 mth	1	no	VFR/other	16-20 wks	Asia	no	no	>=75%	0	neg
24-29 yrs	1-3 mth	1	no	tourism	<16 wks	Asia	no	no	>=75%	0	neg
24-29 yrs	<1 mth	1	no	work or education	21-25 wks	Asia	no	no	50-74%	0	neg
>=30 yrs	1-3 mth	0	no	tourism	>=26 wks	Latin America	no	no	50-74%	1	neg
>=30 yrs	> 3mth	0	no	tourism	16-20 wks	Asia	yes	yes	50-74%	0	neg
<24 yrs	> 3mth	1	no	work or education	>=26 wks	Latin America	yes	no	>=75%	0	neg
<24 yrs	<1 mth	0	no	tourism	>=26 wks	Asia	no	no	<25%	1	neg
<24 yrs	<1 mth	0	no	VFR/other	21-25 wks	Asia	yes	no	>=75%	0	neg
>=30 yrs	1-3 mth	1	yes	tourism	21-25 wks	Latin America	no	no	<25%	0	neg
24-29 yrs	<1 mth	0	no	work or education	<16 wks	Africa	no	no	<25%	1	neg
<24 yrs	> 3mth	0	no	work or education	16-20 wks	Africa	yes	no	<25%	1	neg
24-29 yrs	<1 mth	0	no	tourism	16-20 wks	Latin America	no	no	25-49%	1	neg
<24 yrs	<1 mth	0	no	work or education	>=26 wks	Asia	no	no	50-74%	0	neg
24-29 yrs	<1 mth	0	no	work or education	>=26 wks	Asia	yes	no	25-49%	0	neg
24-29 yrs	1-3 mth	0	no	tourism	<16 wks	Latin America	yes	no	<25%	1	neg
<24 yrs	> 3mth	>=2	no	tourism	16-20 wks	Latin America	no	no	<25%	1	pos
<24 yrs	1-3 mth	0	no	VFR/other	21-25 wks	Africa	no	no	<25%	0	neg
<24 yrs	<1 mth	0	no	tourism	16-20 wks	Asia	yes	no	25-49%	0	neg
<24 yrs	> 3mth	0	no	tourism	<16 wks	Asia	no	no	25-49%	0	neg
<24 yrs	> 3mth	0	no	tourism	16-20 wks	Africa	yes	no	<25%	0	neg
<24 yrs	<1 mth	0	no	VFR/other	21-25 wks	Africa	yes	no	>=75%	1	neg
24-29 yrs	> 3mth	1	no	tourism	16-20 wks	Latin America	no	no	>=75%	0	neg
>=30 yrs	> 3mth	1	no	tourism	>=26 wks	Latin America	no	no	<25%	1	pos
<24 yrs	<1 mth	0	no	tourism	16-20 wks	Latin America	no	no	50-74%	1	neg
24-29 yrs	<1 mth	0	no	VFR/other	<16 wks	Africa	no	no	>=75%	1	neg
<24 yrs	<1 mth	0	no	tourism	<16 wks	Asia	no	no	>=75%	0	neg
24-29 yrs	> 3mth	1	no	work or education	16-20 wks	Africa	no	no	>=75%	0	neg
24-29 yrs	> 3mth	1	no	tourism	<16 wks	Asia	no	no	>=75%	0	neg
24-29 yrs	> 3mth	1	no	tourism	<16 wks	Asia	no	no	<25%	0	neg
<24 yrs	1-3 mth	0	no	work or education	16-20 wks	Latin America	no	no	>=75%	0	neg
>=30 yrs	> 3mth	>=2	no	work or education	>=26 wks	Africa	no	no	>=75%	0	neg
24-29 yrs	<1 mth	1	no	tourism	16-20 wks	Latin America	yes	no	50-74%	0	neg
24-29 yrs	<1 mth	0	no	tourism	>=26 wks	Latin America	no	no	25-49%	1	neg
24-29 yrs	<1 mth	0	no	tourism	<16 wks	Asia	no	no	>=75%	0	neg
>=30 yrs	> 3mth	>=2	no	tourism	21-25 wks	Africa	yes	no	25-49%	0	pos
>=30 yrs	> 3mth	>=2	no	tourism	21-25 wks	Africa	yes	no	50-74%	1	pos
24-29 yrs	> 3mth	1	no	work or education	>=26 wks	Latin America	yes	no	>=75%	0	neg
24-29 yrs	1-3 mth	1	no	tourism	21-25 wks	Asia	yes	no	25-49%	>=2	pos
>=30 yrs	> 3mth	1	no	work or education	>=26 wks	Asia	no	no	50-74%	0	neg
24-29 yrs	> 3mth	0	no	tourism	<16 wks	Latin America	no	no	25-49%	1	neg
<24 yrs	<1 mth	1	no	work or education	>=26 wks	Latin America	yes	no	>=75%	0	neg
24-29 yrs	<1 mth	0	no	tourism	21-25 wks	Latin America	yes	no	<25%	1	neg
24-29 yrs	<1 mth	0	no	tourism	<16 wks	Asia	no	no	>=75%	0	neg
24-29 yrs	1-3 mth	1	no	work or education	16-20 wks	Africa	no	no	>=75%	0	neg
<24 yrs	<1 mth	0	no	VFR/other	21-25 wks	Asia	no	no	25-49%	0	neg
24-29 yrs	<1 mth	0	no	work or education	>=26 wks	Latin America	no	no	<25%	1	neg
<24 yrs	<1 mth	0	no	tourism	16-20 wks	Latin America	no	no	25-49%	1	neg
>=30 yrs	<1 mth	1	no	tourism	<16 wks	Asia	no	no	<25%	0	neg
24-29 yrs	> 3mth	0	no	work or education	21-25 wks	Africa	no	no	>=75%	1	neg
<24 yrs	1-3 mth	0	no	tourism	21-25 wks	Latin America	yes	no	<25%	1	neg
24-29 yrs	> 3mth	1	no	tourism	<16 wks	Asia	no	no	50-74%	0	neg
24-29 yrs	<1 mth	1	no	tourism	<16 wks	Asia	yes	no	50-74%	0	neg
<24 yrs	1-3 mth	1	no	work or education	16-20 wks	Latin America	no	no	50-74%	0	neg
24-29 yrs	1-3 mth	1	no	work or education	>=26 wks	Africa	yes	no	<25%	0	neg
24-29 yrs	> 3mth	1	no	tourism	>=26 wks	Latin America	no	no	<25%	0	neg
24-29 yrs	<1 mth	0	no	tourism	21-25 wks	Latin America	no	no	<25%	1	neg
24-29 yrs	<1 mth	0	no	work or education	<16 wks	Latin America	yes	no	25-49%	1	neg
24-29 yrs	<1 mth	0	no	tourism	>=26 wks	Asia	no	no	>=75%	0	neg
<24 yrs	1-3 mth	1	no	tourism	<16 wks	Latin America	no	no	<25%	0	neg
24-29 yrs	<1 mth	>=2	no	tourism	21-25 wks	Latin America	yes	no	<25%	0	pos
<24 yrs	<1 mth	0	no	tourism	16-20 wks	Asia	no	no	25-49%	0	neg
24-29 yrs	> 3mth	1	no	tourism	16-20 wks	Asia	yes	no	>=75%	0	pos
>=30 yrs	<1 mth	0	no	tourism	<16 wks	Asia	yes	no	>=75%	0	neg
24-29 yrs	<1 mth	1	no	work or education	<16 wks	Africa	no	no	>=75%	0	neg
<24 yrs	1-3 mth	1	no	tourism	<16 wks	Asia	no	no	>=75%	0	neg
24-29 yrs	<1 mth	0	no	tourism	21-25 wks	Asia	yes	no	>=75%	0	neg
24-29 yrs	1-3 mth	1	no	tourism	21-25 wks	Latin America	yes	yes	25-49%	0	neg
<24 yrs	> 3mth	0	no	work or education	<16 wks	Asia	no	no	25-49%	0	neg
>=30 yrs	<1 mth	0	no	VFR/other	16-20 wks	Asia	no	no	50-74%	0	neg
>=30 yrs	1-3 mth	0	no	tourism	>=26 wks	Asia	no	no	50-74%	0	neg
>=30 yrs	1-3 mth	0	no	tourism	<16 wks	Asia	no	no	<25%	0	neg
<24 yrs	<1 mth	1	no	tourism	<16 wks	Latin America	no	no	<25%	0	neg
>=30 yrs	> 3mth	0	no	VFR/other	>=26 wks	Asia	no	no	<25%	0	neg
24-29 yrs	1-3 mth	0	no	work or education	21-25 wks	Asia	no	no	>=75%	0	neg
24-29 yrs	> 3mth	1	no	work or education	<16 wks	Africa	no	no	>=75%	0	neg
<24 yrs	<1 mth	1	no	VFR/other	<16 wks	Africa	no	no	>=75%	0	pos
<24 yrs	<1 mth	0	no	work or education	21-25 wks	Asia	no	no	>=75%	0	neg
24-29 yrs	> 3mth	0	no	work or education	21-25 wks	Africa	no	no	50-74%	0	neg
24-29 yrs	> 3mth	0	no	tourism	16-20 wks	Latin America	no	no	25-49%	0	neg
>=30 yrs	<1 mth	1	no	tourism	16-20 wks	Latin America	yes	yes	>=75%	0	pos
>=30 yrs	> 3mth	1	no	tourism	16-20 wks	Latin America	no	no	>=75%	0	pos
24-29 yrs	<1 mth	0	no	tourism	16-20 wks	Asia	yes	no	50-74%	0	neg
<24 yrs	1-3 mth	0	no	work or education	21-25 wks	Asia	no	no	<25%	0	neg
<24 yrs	<1 mth	1	no	work or education	<16 wks	Latin America	no	no	>=75%	0	neg
<24 yrs	<1 mth	1	no	work or education	16-20 wks	Asia	yes	no	>=75%	0	neg
<24 yrs	<1 mth	0	no	work or education	>=26 wks	Asia	yes	no	50-74%	0	neg
24-29 yrs	1-3 mth	0	no	tourism	>=26 wks	Asia	yes	no	50-74%	0	neg
24-29 yrs	1-3 mth	0	no	tourism	16-20 wks	Latin America	no	no	<25%	1	neg
24-29 yrs	1-3 mth	1	no	work or education	>=26 wks	Asia	no	no	25-49%	0	neg
<24 yrs	1-3 mth	0	no	tourism	21-25 wks	Latin America	no	no	>=75%	1	neg
<24 yrs	<1 mth	0	no	tourism	21-25 wks	Latin America	no	no	25-49%	1	neg
<24 yrs	<1 mth	0	no	tourism	>=26 wks	Latin America	yes	yes	50-74%	1	neg
<24 yrs	<1 mth	0	no	tourism	16-20 wks	Latin America	no	no	<25%	1	neg
24-29 yrs	<1 mth	0	no	work or education	>=26 wks	Asia	no	no	>=75%	0	neg
24-29 yrs	<1 mth	1	no	VFR/other	16-20 wks	Africa	yes	no	>=75%	0	neg
24-29 yrs	1-3 mth	0	no	work or education	21-25 wks	Africa	no	no	<25%	1	pos
<24 yrs	<1 mth	0	no	work or education	<16 wks	Africa	yes	no	>=75%	0	neg
<24 yrs	1-3 mth	1	no	tourism	21-25 wks	Latin America	no	no	<25%	0	neg
24-29 yrs	1-3 mth	0	no	work or education	21-25 wks	Latin America	no	no	<25%	0	neg
24-29 yrs	<1 mth	0	no	tourism	16-20 wks	Latin America	no	no	>=75%	1	neg
24-29 yrs	> 3mth	1	no	tourism	<16 wks	Latin America	no	no	>=75%	0	neg
>=30 yrs	> 3mth	>=2	no	tourism	21-25 wks	Asia	no	no	>=75%	1	neg
<24 yrs	<1 mth	0	no	tourism	21-25 wks	Asia	no	no	>=75%	0	neg
24-29 yrs	<1 mth	0	no	tourism	21-25 wks	Latin America	yes	no	50-74%	1	neg
>=30 yrs	1-3 mth	1	no	tourism	>=26 wks	Asia	yes	no	50-74%	0	pos
<24 yrs	<1 mth	0	no	work or education	>=26 wks	Africa	no	no	<25%	0	neg
<24 yrs	<1 mth	0	no	tourism	16-20 wks	Latin America	no	no	>=75%	1	neg
<24 yrs	<1 mth	0	no	work or education	21-25 wks	Latin America	no	no	>=75%	1	neg
<24 yrs	<1 mth	1	no	work or education	21-25 wks	Latin America	no	no	25-49%	0	neg
>=30 yrs	> 3mth	0	no	tourism	>=26 wks	Asia	no	no	25-49%	1	pos
<24 yrs	<1 mth	0	no	tourism	16-20 wks	Asia	no	no	50-74%	0	neg
<24 yrs	> 3mth	0	no	tourism	16-20 wks	Africa	yes	no	50-74%	0	neg
<24 yrs	1-3 mth	0	no	work or education	>=26 wks	Africa	no	no	<25%	0	neg
24-29 yrs	<1 mth	1	no	tourism	21-25 wks	Asia	no	no	>=75%	0	neg
24-29 yrs	> 3mth	1	no	tourism	21-25 wks	Africa	no	no	50-74%	0	neg
24-29 yrs	> 3mth	1	no	tourism	21-25 wks	Africa	no	no	50-74%	0	neg
<24 yrs	<1 mth	1	no	tourism	<16 wks	Asia	no	no	50-74%	0	neg
>=30 yrs	> 3mth	0	yes	tourism	21-25 wks	Asia	no	no	50-74%	0	neg
24-29 yrs	1-3 mth	0	no	tourism	>=26 wks	Latin America	no	no	<25%	1	neg
<24 yrs	1-3 mth	0	yes	work or education	<16 wks	Asia	no	no	>=75%	0	neg
24-29 yrs	<1 mth	0	no	tourism	<16 wks	Latin America	no	no	25-49%	0	neg
>=30 yrs	1-3 mth	1	no	tourism	21-25 wks	Asia	yes	yes	>=75%	0	pos
<24 yrs	<1 mth	1	no	tourism	<16 wks	Asia	no	no	>=75%	0	neg
>=30 yrs	> 3mth	0	no	tourism	16-20 wks	Asia	no	no	<25%	0	neg
<24 yrs	1-3 mth	1	no	tourism	16-20 wks	Asia	no	no	>=75%	0	neg
24-29 yrs	> 3mth	0	no	tourism	<16 wks	Latin America	no	no	50-74%	1	neg
<24 yrs	1-3 mth	1	no	tourism	<16 wks	Africa	no	no	>=75%	0	neg
24-29 yrs	> 3mth	0	no	tourism	>=26 wks	Asia	yes	no	50-74%	1	neg
24-29 yrs	> 3mth	1	no	tourism	16-20 wks	Africa	yes	no	50-74%	0	neg
<24 yrs	> 3mth	0	no	work or education	16-20 wks	Asia	yes	yes	>=75%	0	neg
<24 yrs	> 3mth	0	no	work or education	<16 wks	Africa	yes	yes	>=75%	1	neg
24-29 yrs	1-3 mth	0	no	tourism	<16 wks	Asia	no	no	>=75%	0	neg
<24 yrs	> 3mth	1	no	VFR/other	<16 wks	Africa	yes	no	25-49%	0	neg
24-29 yrs	1-3 mth	1	no	tourism	21-25 wks	Latin America	no	no	25-49%	0	neg
<24 yrs	<1 mth	1	no	work or education	16-20 wks	Latin America	no	no	25-49%	0	neg
<24 yrs	<1 mth	0	no	work or education	21-25 wks	Asia	no	no	<25%	0	neg
24-29 yrs	<1 mth	0	no	tourism	<16 wks	Latin America	no	no	<25%	1	neg
<24 yrs	<1 mth	0	no	VFR/other	21-25 wks	Asia	no	no	50-74%	0	neg
24-29 yrs	<1 mth	0	no	tourism	16-20 wks	Latin America	no	no	<25%	1	neg
<24 yrs	> 3mth	0	no	VFR/other	21-25 wks	Africa	yes	no	>=75%	1	neg
24-29 yrs	> 3mth	1	no	work or education	16-20 wks	Africa	no	no	<25%	0	neg
<24 yrs	1-3 mth	0	no	tourism	21-25 wks	Asia	yes	no	50-74%	0	pos
24-29 yrs	> 3mth	0	yes	tourism	>=26 wks	Latin America	no	no	<25%	1	neg
<24 yrs	<1 mth	1	no	work or education	21-25 wks	Latin America	no	no	<25%	0	pos
24-29 yrs	1-3 mth	1	no	work or education	16-20 wks	Africa	no	no	<25%	0	neg
24-29 yrs	<1 mth	0	no	tourism	16-20 wks	Asia	yes	yes	50-74%	0	neg
<24 yrs	<1 mth	1	no	work or education	16-20 wks	Latin America	no	no	25-49%	0	neg
<24 yrs	<1 mth	0	no	tourism	16-20 wks	Asia	no	no	25-49%	0	neg
24-29 yrs	1-3 mth	0	no	work or education	16-20 wks	Africa	yes	no	25-49%	0	neg
24-29 yrs	<1 mth	0	no	tourism	16-20 wks	Asia	no	no	>=75%	0	neg
>=30 yrs	> 3mth	0	no	tourism	21-25 wks	Asia	yes	no	25-49%	0	neg
>=30 yrs	> 3mth	1	no	work or education	16-20 wks	Africa	yes	no	>=75%	0	neg
<24 yrs	<1 mth	0	no	tourism	21-25 wks	Latin America	no	no	25-49%	1	pos
<24 yrs	<1 mth	0	no	tourism	<16 wks	Asia	yes	no	25-49%	0	neg
<24 yrs	<1 mth	0	no	tourism	<16 wks	Latin America	no	no	25-49%	0	neg
24-29 yrs	<1 mth	0	no	work or education	<16 wks	Asia	no	no	<25%	0	neg
24-29 yrs	<1 mth	0	no	tourism	16-20 wks	Asia	yes	no	>=75%	0	neg
24-29 yrs	1-3 mth	0	no	tourism	>=26 wks	Latin America	no	no	50-74%	1	neg
24-29 yrs	1-3 mth	1	yes	tourism	<16 wks	Asia	no	no	25-49%	0	neg
>=30 yrs	> 3mth	0	no	tourism	21-25 wks	Asia	yes	no	>=75%	0	neg
>=30 yrs	<1 mth	0	no	tourism	21-25 wks	Asia	yes	no	>=75%	0	neg
<24 yrs	> 3mth	0	no	work or education	16-20 wks	Asia	no	no	>=75%	0	neg
<24 yrs	<1 mth	0	no	VFR/other	<16 wks	Africa	yes	no	<25%	1	neg
>=30 yrs	> 3mth	0	no	VFR/other	>=26 wks	Latin America	no	no	>=75%	0	neg
>=30 yrs	> 3mth	0	no	VFR/other	>=26 wks	Latin America	no	no	>=75%	0	neg
24-29 yrs	<1 mth	0	no	VFR/other	<16 wks	Africa	yes	no	>=75%	1	neg
24-29 yrs	<1 mth	0	no	tourism	16-20 wks	Latin America	yes	no	<25%	1	neg
24-29 yrs	> 3mth	1	no	work or education	21-25 wks	Latin America	no	no	25-49%	0	neg
<24 yrs	<1 mth	0	no	work or education	<16 wks	Asia	no	no	<25%	0	neg
<24 yrs	<1 mth	0	no	work or education	16-20 wks	Latin America	yes	no	<25%	1	neg
>=30 yrs	> 3mth	1	no	work or education	16-20 wks	Asia	no	no	<25%	>=2	pos
24-29 yrs	<1 mth	0	no	VFR/other	21-25 wks	Latin America	yes	no	>=75%	1	neg
24-29 yrs	> 3mth	0	no	work or education	>=26 wks	Asia	yes	yes	<25%	0	pos
24-29 yrs	1-3 mth	0	no	VFR/other	>=26 wks	Africa	no	no	<25%	1	neg
24-29 yrs	<1 mth	1	no	tourism	<16 wks	Asia	no	no	<25%	0	neg
24-29 yrs	1-3 mth	1	no	work or education	21-25 wks	Latin America	no	no	<25%	0	neg
24-29 yrs	<1 mth	0	no	tourism	<16 wks	Latin America	no	no	<25%	1	neg
>=30 yrs	> 3mth	1	no	tourism	<16 wks	Asia	no	no	<25%	0	neg
24-29 yrs	<1 mth	0	no	tourism	>=26 wks	Asia	no	no	>=75%	0	neg
<24 yrs	1-3 mth	0	no	tourism	<16 wks	Latin America	no	no	>=75%	1	neg
<24 yrs	1-3 mth	0	no	tourism	<16 wks	Latin America	yes	yes	50-74%	1	neg
24-29 yrs	<1 mth	0	no	tourism	<16 wks	Asia	no	no	25-49%	0	neg
<24 yrs	> 3mth	0	no	tourism	16-20 wks	Latin America	no	no	>=75%	1	neg
24-29 yrs	1-3 mth	1	yes	work or education	21-25 wks	Asia	no	no	25-49%	0	neg
24-29 yrs	<1 mth	0	no	work or education	<16 wks	Latin America	no	no	>=75%	1	neg
<24 yrs	<1 mth	0	no	work or education	<16 wks	Latin America	no	no	25-49%	1	neg
24-29 yrs	> 3mth	1	no	tourism	16-20 wks	Latin America	yes	no	<25%	0	neg
>=30 yrs	> 3mth	0	no	VFR/other	>=26 wks	Latin America	yes	no	<25%	1	neg
24-29 yrs	<1 mth	0	no	tourism	<16 wks	Asia	no	no	50-74%	0	pos
<24 yrs	1-3 mth	0	no	work or education	21-25 wks	Africa	no	no	<25%	0	neg
24-29 yrs	<1 mth	0	no	tourism	<16 wks	Latin America	no	no	25-49%	0	neg
<24 yrs	> 3mth	0	no	tourism	<16 wks	Asia	no	no	50-74%	0	neg
<24 yrs	> 3mth	0	no	work or education	21-25 wks	Latin America	no	no	50-74%	0	neg
>=30 yrs	> 3mth	>=2	no	tourism	21-25 wks	Africa	yes	no	>=75%	0	neg
<24 yrs	> 3mth	0	no	VFR/other	21-25 wks	Latin America	no	no	<25%	1	neg
<24 yrs	<1 mth	0	no	work or education	16-20 wks	Latin America	yes	no	<25%	1	neg
24-29 yrs	<1 mth	0	no	tourism	<16 wks	Asia	yes	no	25-49%	0	neg
24-29 yrs	> 3mth	1	no	tourism	21-25 wks	Latin America	yes	no	>=75%	0	neg
24-29 yrs	> 3mth	1	no	tourism	16-20 wks	Africa	no	no	>=75%	0	neg
24-29 yrs	> 3mth	1	no	tourism	16-20 wks	Africa	no	no	>=75%	0	neg
24-29 yrs	<1 mth	1	no	work or education	21-25 wks	Africa	no	no	>=75%	0	neg
24-29 yrs	<1 mth	0	no	tourism	21-25 wks	Latin America	yes	no	50-74%	1	neg
24-29 yrs	> 3mth	1	no	tourism	<16 wks	Asia	no	no	>=75%	0	neg
<24 yrs	1-3 mth	0	no	tourism	21-25 wks	Asia	yes	no	50-74%	0	neg
<24 yrs	<1 mth	0	no	tourism	<16 wks	Asia	yes	no	50-74%	0	neg
24-29 yrs	<1 mth	0	no	tourism	<16 wks	Asia	no	no	>=75%	0	pos
>=30 yrs	1-3 mth	1	no	work or education	<16 wks	Asia	no	no	<25%	>=2	neg
>=30 yrs	<1 mth	1	no	tourism	16-20 wks	Latin America	yes	no	25-49%	0	neg
24-29 yrs	> 3mth	1	no	work or education	21-25 wks	Africa	no	no	25-49%	1	neg
24-29 yrs	> 3mth	1	no	tourism	>=26 wks	Latin America	no	no	<25%	0	neg
>=30 yrs	1-3 mth	0	no	tourism	21-25 wks	Latin America	no	no	25-49%	1	pos
24-29 yrs	<1 mth	1	no	tourism	16-20 wks	Latin America	no	no	25-49%	0	neg
24-29 yrs	> 3mth	0	no	tourism	16-20 wks	Latin America	no	no	>=75%	1	neg
24-29 yrs	1-3 mth	0	no	VFR/other	>=26 wks	Latin America	no	no	25-49%	0	neg
<24 yrs	1-3 mth	0	no	VFR/other	<16 wks	Latin America	yes	no	<25%	1	neg
24-29 yrs	> 3mth	0	no	tourism	16-20 wks	Asia	yes	no	>=75%	0	neg
<24 yrs	> 3mth	1	no	work or education	<16 wks	Africa	yes	yes	25-49%	0	neg
24-29 yrs	> 3mth	0	no	tourism	16-20 wks	Asia	yes	yes	>=75%	0	neg
24-29 yrs	<1 mth	0	no	VFR/other	>=26 wks	Latin America	no	no	<25%	1	neg
24-29 yrs	<1 mth	1	no	work or education	21-25 wks	Asia	no	no	25-49%	0	neg
24-29 yrs	> 3mth	0	no	tourism	21-25 wks	Latin America	yes	yes	<25%	1	neg
<24 yrs	<1 mth	0	no	work or education	<16 wks	Africa	yes	no	>=75%	1	neg
<24 yrs	<1 mth	0	no	work or education	<16 wks	Africa	no	no	25-49%	0	neg
<24 yrs	<1 mth	1	no	tourism	16-20 wks	Asia	no	no	25-49%	0	neg
<24 yrs	<1 mth	1	no	VFR/other	21-25 wks	Asia	no	no	>=75%	0	neg
<24 yrs	<1 mth	1	no	tourism	16-20 wks	Asia	no	no	25-49%	0	neg
<24 yrs	<1 mth	1	no	VFR/other	21-25 wks	Latin America	yes	yes	25-49%	0	neg
<24 yrs	<1 mth	1	no	tourism	21-25 wks	Latin America	no	no	<25%	0	neg
<24 yrs	<1 mth	0	no	tourism	<16 wks	Latin America	no	no	50-74%	1	neg
24-29 yrs	1-3 mth	1	no	work or education	<16 wks	Africa	no	no	>=75%	0	neg
24-29 yrs	<1 mth	0	no	tourism	>=26 wks	Latin America	no	no	<25%	1	neg
24-29 yrs	<1 mth	0	no	tourism	16-20 wks	Asia	no	no	>=75%	0	neg
24-29 yrs	> 3mth	1	no	tourism	>=26 wks	Africa	no	no	50-74%	0	pos
24-29 yrs	1-3 mth	1	no	tourism	>=26 wks	Africa	no	no	50-74%	0	neg
<24 yrs	> 3mth	1	no	tourism	<16 wks	Asia	no	no	>=75%	0	neg
<24 yrs	<1 mth	0	no	tourism	16-20 wks	Asia	no	no	>=75%	0	neg
<24 yrs	<1 mth	1	no	tourism	<16 wks	Latin America	no	no	<25%	0	neg
>=30 yrs	> 3mth	1	no	tourism	16-20 wks	Asia	yes	no	<25%	0	neg
>=30 yrs	> 3mth	0	yes	tourism	21-25 wks	Asia	yes	no	50-74%	0	neg
<24 yrs	> 3mth	1	no	tourism	21-25 wks	Latin America	yes	no	50-74%	0	neg
<24 yrs	<1 mth	0	no	tourism	16-20 wks	Asia	yes	no	50-74%	0	neg
24-29 yrs	<1 mth	0	no	tourism	>=26 wks	Asia	no	no	25-49%	0	neg
24-29 yrs	<1 mth	0	no	tourism	16-20 wks	Asia	no	no	>=75%	0	neg
24-29 yrs	1-3 mth	0	no	work or education	<16 wks	Africa	yes	no	>=75%	1	neg
24-29 yrs	> 3mth	1	no	tourism	>=26 wks	Latin America	no	no	<25%	0	neg
24-29 yrs	<1 mth	0	no	tourism	<16 wks	Latin America	no	no	>=75%	1	neg
<24 yrs	<1 mth	0	no	tourism	21-25 wks	Latin America	no	no	<25%	1	neg
24-29 yrs	> 3mth	0	no	work or education	21-25 wks	Africa	yes	yes	25-49%	0	neg
24-29 yrs	<1 mth	0	no	tourism	21-25 wks	Latin America	no	no	<25%	0	neg
>=30 yrs	> 3mth	>=2	no	work or education	>=26 wks	Asia	yes	no	>=75%	1	neg
<24 yrs	<1 mth	0	no	work or education	21-25 wks	Latin America	no	no	25-49%	1	neg
<24 yrs	1-3 mth	1	no	tourism	>=26 wks	Asia	yes	no	25-49%	0	neg
24-29 yrs	> 3mth	0	no	tourism	>=26 wks	Latin America	yes	no	50-74%	1	neg
24-29 yrs	1-3 mth	1	no	tourism	16-20 wks	Latin America	no	no	25-49%	0	neg
24-29 yrs	<1 mth	1	no	work or education	>=26 wks	Africa	no	no	>=75%	0	neg
<24 yrs	<1 mth	1	no	tourism	16-20 wks	Latin America	no	no	<25%	0	neg
<24 yrs	<1 mth	0	no	tourism	16-20 wks	Asia	no	no	>=75%	0	neg
<24 yrs	<1 mth	0	no	tourism	16-20 wks	Latin America	yes	no	25-49%	1	neg
24-29 yrs	<1 mth	0	no	tourism	16-20 wks	Asia	yes	no	25-49%	0	pos
>=30 yrs	1-3 mth	0	no	tourism	16-20 wks	Asia	yes	no	<25%	0	neg
24-29 yrs	> 3mth	0	no	tourism	16-20 wks	Asia	no	no	<25%	0	neg
24-29 yrs	> 3mth	0	no	work or education	16-20 wks	Latin America	no	no	50-74%	1	neg
<24 yrs	1-3 mth	0	no	tourism	<16 wks	Asia	no	no	<25%	1	neg
24-29 yrs	> 3mth	0	no	tourism	>=26 wks	Latin America	no	no	<25%	1	neg
24-29 yrs	<1 mth	0	no	work or education	<16 wks	Latin America	no	no	>=75%	1	neg
24-29 yrs	<1 mth	0	no	work or education	21-25 wks	Asia	no	no	>=75%	0	neg
24-29 yrs	1-3 mth	0	no	tourism	16-20 wks	Latin America	no	no	25-49%	1	neg
>=30 yrs	<1 mth	0	no	tourism	<16 wks	Asia	no	no	50-74%	0	neg
24-29 yrs	<1 mth	1	no	work or education	16-20 wks	Latin America	yes	no	>=75%	0	neg
<24 yrs	<1 mth	0	no	work or education	16-20 wks	Asia	no	no	25-49%	>=2	neg
24-29 yrs	<1 mth	0	no	work or education	16-20 wks	Latin America	no	no	>=75%	1	pos
24-29 yrs	<1 mth	0	no	work or education	21-25 wks	Latin America	no	no	<25%	1	neg
<24 yrs	1-3 mth	1	no	tourism	16-20 wks	Asia	no	no	50-74%	0	neg
24-29 yrs	<1 mth	0	no	work or education	16-20 wks	Latin America	yes	no	<25%	0	neg
>=30 yrs	> 3mth	0	no	VFR/other	21-25 wks	Asia	no	no	<25%	0	neg
>=30 yrs	> 3mth	1	no	work or education	>=26 wks	Africa	yes	no	<25%	0	neg
24-29 yrs	<1 mth	0	no	tourism	16-20 wks	Asia	yes	no	25-49%	0	neg
24-29 yrs	<1 mth	0	no	tourism	16-20 wks	Latin America	no	no	50-74%	0	neg
>=30 yrs	> 3mth	1	no	tourism	>=26 wks	Latin America	no	no	25-49%	0	neg
24-29 yrs	1-3 mth	1	no	tourism	>=26 wks	Latin America	no	no	25-49%	0	neg
24-29 yrs	> 3mth	1	no	work or education	>=26 wks	Asia	no	no	<25%	0	neg
24-29 yrs	<1 mth	0	no	tourism	>=26 wks	Latin America	no	no	25-49%	1	neg
<24 yrs	<1 mth	0	no	work or education	21-25 wks	Asia	yes	no	25-49%	0	neg
<24 yrs	1-3 mth	0	no	work or education	<16 wks	Africa	yes	no	>=75%	1	neg
24-29 yrs	> 3mth	0	no	work or education	>=26 wks	Africa	yes	no	>=75%	0	neg
24-29 yrs	<1 mth	0	no	tourism	<16 wks	Asia	no	no	50-74%	0	neg
<24 yrs	1-3 mth	0	no	tourism	21-25 wks	Asia	no	no	>=75%	0	pos
<24 yrs	<1 mth	0	no	tourism	21-25 wks	Asia	no	no	>=75%	0	neg
<24 yrs	<1 mth	0	no	tourism	21-25 wks	Asia	no	no	50-74%	0	neg
<24 yrs	<1 mth	0	no	work or education	>=26 wks	Asia	no	no	<25%	0	neg
24-29 yrs	1-3 mth	0	no	tourism	16-20 wks	Latin America	yes	no	25-49%	1	neg
<24 yrs	<1 mth	0	no	work or education	21-25 wks	Africa	no	no	<25%	0	neg
24-29 yrs	<1 mth	1	no	tourism	>=26 wks	Latin America	no	no	>=75%	0	neg
24-29 yrs	<1 mth	1	no	tourism	>=26 wks	Latin America	no	no	>=75%	0	neg
24-29 yrs	> 3mth	0	no	work or education	<16 wks	Africa	no	no	25-49%	1	neg
24-29 yrs	<1 mth	0	no	VFR/other	>=26 wks	Latin America	yes	no	25-49%	1	neg
24-29 yrs	> 3mth	0	no	work or education	16-20 wks	Asia	no	no	50-74%	0	neg
<24 yrs	> 3mth	0	no	work or education	<16 wks	Asia	no	no	25-49%	1	neg
<24 yrs	> 3mth	0	no	VFR/other	<16 wks	Africa	yes	no	25-49%	1	neg
<24 yrs	<1 mth	0	no	VFR/other	16-20 wks	Africa	yes	no	>=75%	1	neg
24-29 yrs	<1 mth	0	no	tourism	16-20 wks	Latin America	no	no	25-49%	1	neg
<24 yrs	<1 mth	0	no	tourism	16-20 wks	Asia	no	no	>=75%	0	neg
24-29 yrs	1-3 mth	1	no	work or education	16-20 wks	Asia	no	no	<25%	0	neg
<24 yrs	1-3 mth	0	no	tourism	16-20 wks	Asia	no	no	50-74%	0	neg
24-29 yrs	<1 mth	1	no	tourism	>=26 wks	Latin America	yes	no	<25%	0	neg
24-29 yrs	<1 mth	0	no	work or education	<16 wks	Latin America	no	no	<25%	1	neg
24-29 yrs	1-3 mth	0	no	work or education	16-20 wks	Africa	no	no	>=75%	1	neg
>=30 yrs	> 3mth	0	yes	work or education	>=26 wks	Africa	no	no	50-74%	1	neg
>=30 yrs	> 3mth	1	no	work or education	>=26 wks	Africa	no	no	50-74%	0	neg
24-29 yrs	<1 mth	0	no	tourism	<16 wks	Asia	no	no	25-49%	0	neg
<24 yrs	<1 mth	1	no	tourism	16-20 wks	Latin America	no	no	50-74%	0	neg
<24 yrs	<1 mth	0	no	tourism	<16 wks	Latin America	no	no	<25%	1	neg
<24 yrs	1-3 mth	0	no	tourism	<16 wks	Africa	no	no	>=75%	1	neg
24-29 yrs	<1 mth	0	no	tourism	>=26 wks	Asia	no	no	25-49%	0	neg
<24 yrs	> 3mth	0	no	tourism	<16 wks	Africa	no	no	50-74%	0	neg
24-29 yrs	<1 mth	0	no	work or education	21-25 wks	Asia	yes	no	>=75%	0	neg
<24 yrs	<1 mth	0	no	tourism	>=26 wks	Asia	no	no	>=75%	0	neg
<24 yrs	> 3mth	0	no	tourism	<16 wks	Asia	no	no	25-49%	0	neg
>=30 yrs	> 3mth	0	no	work or education	>=26 wks	Asia	yes	yes	>=75%	0	pos
24-29 yrs	<1 mth	0	no	tourism	<16 wks	Asia	yes	no	<25%	0	neg
<24 yrs	<1 mth	0	no	tourism	>=26 wks	Asia	no	no	<25%	0	neg
>=30 yrs	1-3 mth	0	no	tourism	>=26 wks	Latin America	no	no	<25%	1	neg
24-29 yrs	> 3mth	1	no	tourism	>=26 wks	Latin America	no	no	25-49%	0	neg
24-29 yrs	1-3 mth	1	no	tourism	<16 wks	Asia	yes	no	>=75%	0	neg
>=30 yrs	<1 mth	1	no	work or education	<16 wks	Africa	no	no	>=75%	0	neg
<24 yrs	<1 mth	0	no	tourism	<16 wks	Asia	yes	no	>=75%	0	neg
<24 yrs	<1 mth	0	no	work or education	21-25 wks	Asia	yes	no	>=75%	0	neg
<24 yrs	<1 mth	0	no	tourism	21-25 wks	Asia	yes	no	<25%	0	neg
24-29 yrs	1-3 mth	0	no	tourism	16-20 wks	Asia	yes	yes	>=75%	0	neg
24-29 yrs	<1 mth	0	no	tourism	21-25 wks	Asia	yes	no	>=75%	0	neg
24-29 yrs	<1 mth	0	no	VFR/other	21-25 wks	Latin America	no	no	>=75%	1	neg
24-29 yrs	<1 mth	0	no	VFR/other	>=26 wks	Africa	yes	no	>=75%	0	neg
24-29 yrs	1-3 mth	1	no	VFR/other	>=26 wks	Africa	yes	no	>=75%	0	neg
<24 yrs	1-3 mth	1	no	work or education	16-20 wks	Africa	no	no	>=75%	0	neg
24-29 yrs	> 3mth	0	no	tourism	21-25 wks	Asia	no	no	<25%	0	neg
<24 yrs	<1 mth	0	no	tourism	16-20 wks	Asia	yes	no	<25%	0	neg
24-29 yrs	1-3 mth	0	no	work or education	21-25 wks	Africa	yes	no	>=75%	1	neg
24-29 yrs	> 3mth	0	no	tourism	>=26 wks	Latin America	yes	no	<25%	1	pos
24-29 yrs	<1 mth	0	no	work or education	>=26 wks	Asia	no	no	<25%	0	neg
<24 yrs	<1 mth	0	no	work or education	21-25 wks	Latin America	no	no	<25%	1	neg
24-29 yrs	> 3mth	>=2	no	work or education	16-20 wks	Asia	no	no	25-49%	>=2	pos
24-29 yrs	<1 mth	0	no	work or education	21-25 wks	Asia	no	no	<25%	0	neg
<24 yrs	<1 mth	0	no	VFR/other	>=26 wks	Latin America	no	no	25-49%	1	neg
<24 yrs	1-3 mth	1	no	tourism	>=26 wks	Latin America	no	no	25-49%	0	neg
>=30 yrs	> 3mth	0	no	tourism	21-25 wks	Asia	no	no	>=75%	0	neg
<24 yrs	<1 mth	0	no	tourism	<16 wks	Latin America	yes	no	50-74%	1	neg
<24 yrs	<1 mth	0	no	work or education	>=26 wks	Africa	yes	no	<25%	1	neg
<24 yrs	1-3 mth	0	no	work or education	21-25 wks	Asia	no	no	<25%	0	neg
>=30 yrs	<1 mth	0	no	tourism	<16 wks	Asia	no	no	25-49%	0	neg
24-29 yrs	<1 mth	0	no	VFR/other	<16 wks	Africa	no	no	25-49%	1	pos
24-29 yrs	<1 mth	0	no	tourism	16-20 wks	Asia	yes	no	25-49%	0	neg
<24 yrs	> 3mth	0	no	work or education	>=26 wks	Latin America	yes	no	<25%	1	neg
24-29 yrs	> 3mth	1	no	work or education	16-20 wks	Latin America	no	no	>=75%	0	neg
<24 yrs	<1 mth	0	no	tourism	>=26 wks	Latin America	yes	no	25-49%	1	neg
<24 yrs	<1 mth	0	no	work or education	<16 wks	Africa	no	no	>=75%	1	neg
<24 yrs	<1 mth	0	no	tourism	<16 wks	Asia	yes	no	>=75%	0	neg
<24 yrs	> 3mth	0	no	tourism	16-20 wks	Asia	no	no	>=75%	0	neg
<24 yrs	<1 mth	0	yes	tourism	>=26 wks	Latin America	no	no	<25%	1	neg
24-29 yrs	<1 mth	0	no	tourism	21-25 wks	Asia	no	no	>=75%	1	neg
<24 yrs	<1 mth	0	no	tourism	<16 wks	Latin America	yes	no	<25%	1	neg
>=30 yrs	<1 mth	0	no	tourism	<16 wks	Asia	no	no	<25%	0	neg
24-29 yrs	> 3mth	1	no	tourism	21-25 wks	Latin America	yes	no	>=75%	0	neg
<24 yrs	<1 mth	0	no	tourism	21-25 wks	Asia	yes	no	25-49%	0	neg
<24 yrs	<1 mth	0	no	tourism	21-25 wks	Asia	yes	no	<25%	0	neg
24-29 yrs	> 3mth	1	no	tourism	16-20 wks	Asia	no	no	50-74%	0	neg
>=30 yrs	> 3mth	1	no	tourism	16-20 wks	Asia	no	no	<25%	0	neg
24-29 yrs	> 3mth	>=2	yes	tourism	16-20 wks	Latin America	no	no	<25%	0	neg
<24 yrs	> 3mth	1	no	work or education	>=26 wks	Africa	no	no	<25%	0	neg
24-29 yrs	> 3mth	0	no	work or education	16-20 wks	Asia	no	no	>=75%	0	neg
24-29 yrs	1-3 mth	1	no	tourism	16-20 wks	Latin America	no	no	25-49%	0	neg
24-29 yrs	<1 mth	0	no	tourism	21-25 wks	Asia	no	no	25-49%	0	neg
24-29 yrs	<1 mth	0	no	tourism	>=26 wks	Latin America	no	no	25-49%	1	neg
>=30 yrs	> 3mth	0	no	tourism	16-20 wks	Latin America	no	no	25-49%	1	neg
24-29 yrs	<1 mth	0	no	tourism	<16 wks	Asia	no	no	>=75%	0	neg
<24 yrs	<1 mth	0	no	tourism	<16 wks	Asia	no	no	>=75%	0	neg
>=30 yrs	> 3mth	0	no	tourism	<16 wks	Asia	no	no	50-74%	0	neg
>=30 yrs	<1 mth	0	no	tourism	21-25 wks	Latin America	no	no	25-49%	1	neg
>=30 yrs	> 3mth	1	no	tourism	21-25 wks	Latin America	no	no	25-49%	1	neg
24-29 yrs	> 3mth	1	no	tourism	21-25 wks	Asia	yes	no	25-49%	0	neg
>=30 yrs	> 3mth	0	no	work or education	>=26 wks	Asia	yes	no	25-49%	1	neg
24-29 yrs	<1 mth	0	yes	tourism	<16 wks	Latin America	yes	no	<25%	1	neg
24-29 yrs	<1 mth	0	no	tourism	>=26 wks	Africa	no	no	<25%	1	neg
24-29 yrs	1-3 mth	0	no	tourism	<16 wks	Asia	no	no	50-74%	0	neg
<24 yrs	1-3 mth	1	no	work or education	<16 wks	Latin America	no	no	>=75%	0	pos
<24 yrs	> 3mth	1	no	work or education	16-20 wks	Latin America	no	no	<25%	0	neg
24-29 yrs	1-3 mth	0	no	tourism	16-20 wks	Asia	no	no	>=75%	0	neg
24-29 yrs	<1 mth	0	no	tourism	<16 wks	Asia	no	no	50-74%	0	neg
>=30 yrs	> 3mth	0	no	tourism	16-20 wks	Asia	no	no	>=75%	0	neg
<24 yrs	<1 mth	0	no	tourism	16-20 wks	Latin America	no	no	25-49%	1	neg
24-29 yrs	<1 mth	0	no	tourism	16-20 wks	Latin America	no	no	>=75%	1	neg
<24 yrs	<1 mth	0	no	VFR/other	21-25 wks	Latin America	no	no	25-49%	1	neg
>=30 yrs	> 3mth	0	no	tourism	21-25 wks	Latin America	no	no	<25%	1	neg
>=30 yrs	> 3mth	1	no	tourism	21-25 wks	Latin America	no	no	<25%	0	neg
24-29 yrs	<1 mth	0	no	VFR/other	21-25 wks	Asia	no	no	25-49%	0	neg
<24 yrs	<1 mth	0	no	tourism	21-25 wks	Asia	no	no	50-74%	0	neg
<24 yrs	<1 mth	0	no	tourism	<16 wks	Latin America	no	no	<25%	1	neg
<24 yrs	<1 mth	0	no	tourism	16-20 wks	Latin America	no	no	<25%	1	neg
<24 yrs	<1 mth	0	no	VFR/other	<16 wks	Asia	no	no	50-74%	0	neg
<24 yrs	1-3 mth	1	no	tourism	>=26 wks	Asia	yes	no	<25%	0	neg
24-29 yrs	<1 mth	0	no	tourism	16-20 wks	Asia	no	no	25-49%	0	neg
<24 yrs	<1 mth	0	no	work or education	<16 wks	Asia	no	no	>=75%	0	neg
<24 yrs	<1 mth	0	no	tourism	<16 wks	Asia	no	no	50-74%	0	neg
<24 yrs	<1 mth	1	no	tourism	21-25 wks	Asia	yes	no	>=75%	0	pos
<24 yrs	<1 mth	0	no	tourism	<16 wks	Asia	no	no	<25%	0	neg
<24 yrs	<1 mth	0	no	tourism	16-20 wks	Asia	no	no	50-74%	0	neg
24-29 yrs	1-3 mth	1	no	tourism	<16 wks	Africa	no	no	>=75%	0	neg
<24 yrs	<1 mth	0	no	tourism	<16 wks	Asia	no	no	<25%	0	neg
<24 yrs	<1 mth	0	no	tourism	<16 wks	Asia	no	no	25-49%	0	neg
24-29 yrs	> 3mth	1	no	VFR/other	>=26 wks	Africa	yes	no	>=75%	0	neg
24-29 yrs	<1 mth	1	no	work or education	16-20 wks	Latin America	yes	no	<25%	0	neg
<24 yrs	1-3 mth	0	no	tourism	21-25 wks	Asia	no	no	25-49%	0	neg
24-29 yrs	> 3mth	1	no	work or education	<16 wks	Latin America	no	no	>=75%	0	neg
<24 yrs	1-3 mth	0	no	tourism	16-20 wks	Asia	yes	no	50-74%	0	neg
24-29 yrs	> 3mth	0	no	tourism	<16 wks	Latin America	no	no	25-49%	1	neg
<24 yrs	<1 mth	0	no	tourism	<16 wks	Asia	no	no	>=75%	0	neg
<24 yrs	<1 mth	0	no	tourism	<16 wks	Asia	no	no	>=75%	0	neg
24-29 yrs	> 3mth	0	no	tourism	<16 wks	Asia	yes	yes	25-49%	0	neg
24-29 yrs	> 3mth	0	no	tourism	16-20 wks	Asia	no	no	<25%	0	neg
24-29 yrs	<1 mth	0	no	tourism	16-20 wks	Asia	no	no	<25%	0	neg
>=30 yrs	1-3 mth	1	yes	VFR/other	>=26 wks	Latin America	yes	yes	>=75%	0	neg
<24 yrs	1-3 mth	0	no	work or education	>=26 wks	Latin America	no	no	25-49%	0	neg
24-29 yrs	<1 mth	1	no	tourism	>=26 wks	Latin America	no	no	<25%	0	neg
<24 yrs	> 3mth	1	no	tourism	16-20 wks	Latin America	no	no	<25%	0	neg
<24 yrs	<1 mth	0	no	tourism	16-20 wks	Latin America	no	no	50-74%	1	neg
24-29 yrs	> 3mth	1	no	tourism	16-20 wks	Asia	yes	yes	>=75%	0	neg
<24 yrs	> 3mth	0	no	work or education	16-20 wks	Asia	yes	no	50-74%	0	neg
>=30 yrs	1-3 mth	0	no	work or education	16-20 wks	Latin America	no	no	<25%	0	neg
24-29 yrs	1-3 mth	0	no	tourism	<16 wks	Latin America	no	no	>=75%	1	neg
<24 yrs	<1 mth	0	no	work or education	16-20 wks	Africa	no	no	50-74%	1	neg
24-29 yrs	<1 mth	0	no	tourism	<16 wks	Latin America	no	no	50-74%	1	neg
<24 yrs	<1 mth	0	no	work or education	21-25 wks	Asia	no	no	25-49%	0	neg
<24 yrs	<1 mth	0	no	tourism	<16 wks	Latin America	yes	no	<25%	1	neg
24-29 yrs	<1 mth	0	no	tourism	21-25 wks	Africa	no	no	50-74%	1	neg
<24 yrs	<1 mth	0	no	work or education	>=26 wks	Latin America	no	no	50-74%	1	neg
24-29 yrs	<1 mth	0	no	tourism	<16 wks	Asia	no	no	50-74%	0	neg
24-29 yrs	<1 mth	0	no	tourism	<16 wks	Asia	no	no	50-74%	0	neg
>=30 yrs	> 3mth	0	no	tourism	21-25 wks	Asia	yes	no	<25%	0	neg
>=30 yrs	<1 mth	0	no	work or education	16-20 wks	Asia	no	no	<25%	0	neg
24-29 yrs	<1 mth	1	no	VFR/other	>=26 wks	Africa	yes	no	<25%	0	neg
24-29 yrs	<1 mth	0	no	tourism	<16 wks	Asia	no	no	>=75%	0	neg
24-29 yrs	<1 mth	0	no	tourism	21-25 wks	Asia	no	no	>=75%	0	neg
<24 yrs	<1 mth	0	no	work or education	>=26 wks	Latin America	no	no	<25%	1	neg
24-29 yrs	> 3mth	1	no	tourism	<16 wks	Latin America	no	no	>=75%	0	neg
24-29 yrs	<1 mth	0	no	tourism	16-20 wks	Asia	no	no	>=75%	0	neg
<24 yrs	<1 mth	0	no	tourism	>=26 wks	Asia	no	no	>=75%	0	neg
<24 yrs	<1 mth	0	no	tourism	>=26 wks	Asia	yes	yes	50-74%	0	neg
24-29 yrs	> 3mth	0	no	tourism	16-20 wks	Asia	no	no	50-74%	0	neg
<24 yrs	<1 mth	0	no	VFR/other	<16 wks	Asia	no	no	>=75%	0	neg
<24 yrs	1-3 mth	1	no	work or education	16-20 wks	Asia	no	no	>=75%	0	neg
<24 yrs	<1 mth	0	no	work or education	<16 wks	Asia	no	no	25-49%	0	neg
24-29 yrs	1-3 mth	0	yes	tourism	16-20 wks	Asia	no	no	25-49%	0	neg
<24 yrs	1-3 mth	0	no	tourism	16-20 wks	Asia	no	no	>=75%	0	neg
24-29 yrs	<1 mth	0	no	tourism	<16 wks	Asia	no	no	>=75%	0	neg
>=30 yrs	<1 mth	0	no	tourism	<16 wks	Asia	yes	no	>=75%	0	neg
24-29 yrs	<1 mth	0	no	work or education	<16 wks	Latin America	no	no	<25%	1	neg
24-29 yrs	1-3 mth	0	no	VFR/other	16-20 wks	Asia	no	no	>=75%	0	neg
24-29 yrs	<1 mth	0	no	tourism	<16 wks	Latin America	no	no	50-74%	1	neg
>=30 yrs	> 3mth	0	no	tourism	<16 wks	Latin America	no	no	25-49%	1	neg
24-29 yrs	<1 mth	0	no	tourism	>=26 wks	Asia	yes	yes	>=75%	0	neg
24-29 yrs	<1 mth	0	no	tourism	<16 wks	Latin America	no	no	25-49%	1	neg
24-29 yrs	> 3mth	0	no	work or education	16-20 wks	Latin America	no	no	<25%	1	neg
<24 yrs	1-3 mth	0	no	tourism	>=26 wks	Latin America	no	no	<25%	1	neg
24-29 yrs	1-3 mth	0	no	work or education	>=26 wks	Asia	yes	no	<25%	0	neg
24-29 yrs	<1 mth	0	no	tourism	16-20 wks	Asia	no	no	50-74%	0	neg
<24 yrs	<1 mth	0	no	tourism	<16 wks	Asia	yes	no	<25%	0	neg
>=30 yrs	> 3mth	0	no	tourism	21-25 wks	Asia	no	no	<25%	0	neg
24-29 yrs	> 3mth	1	no	tourism	16-20 wks	Latin America	no	no	50-74%	0	neg
>=30 yrs	> 3mth	1	no	tourism	21-25 wks	Asia	yes	yes	50-74%	0	neg
>=30 yrs	<1 mth	0	no	tourism	21-25 wks	Asia	no	no	25-49%	0	neg
<24 yrs	1-3 mth	0	no	work or education	21-25 wks	Asia	no	no	>=75%	0	neg
24-29 yrs	<1 mth	>=2	no	work or education	21-25 wks	Asia	no	no	>=75%	0	neg
